# Supplementary material for: Estimating species richness using environmental DNA
Source: Ecol Evol. 2016 May 30;6(12):4214–26. doi: 10.1002/ece3.2186 (PMC4972244; doi:10.1002/ece3.2186)
Supplement: Supplementary file 2 — Table S4. Number of reads from each sample (i.e. library) run on the Illumina MiSeq platform for each step of the bioinformatic pipeline. Samples are ordered from the most downstream sample (R1) to the most upstream sample (R8). [file ECE3-6-4214-s002.xlsx]

## Sheet: Table S4
Table S4: Number of reads from each sample (i.e. library) run on the Illumina MiSeq platform for each step of the bioinformatic pipeline. Samples are ordered from the most downstream sample (R1) to the most upstream sample (R8).
	R1	R2	R3	R4	R5	R6	R7	R8	Mock Community	PCR Negative Control	Cooler Blank 1	Cooler Blank 2	Total Number of Reads After Quality Filtering	Unique Reads	Unique Reads (abundance>1)	# OTUs before HMMer	# OTUs after HMMer
Raw data	352335	336976	529058	402691	380841	412941	547071	359040	305763	169376	883197	717536
Demultiplexing rate	0.808217	0.735925	0.70097	0.682059	0.709404	0.780087	0.73797	0.820307	0.760435	0.0106981	0.141187	0.176549
Merging rate	0.776264	0.703106	0.668675	0.659056	0.687665	0.748373	0.707586	0.788358	0.683507	0.00912172	0.116854	0.148671
Quality Filtering rate	0.715447	0.648933	0.613706	0.615171	0.640622	0.690697	0.65108	0.724861	0.629746	0.0082125	0.0885261	0.115948
Ac12s													268945	114943	14985	44	39
Matching F primer	227919	172481	272816	228379	212547	227315	273034	200802	230240	873	48606	59411
Matching R primer	26517	33344	52775	25074	22941	39483	52960	43016	65671	356	47853	58204
Paired reads	25584	32281	51092	24221	22209	38109	51126	41582	63785	317	45587	55776
Merged reads	20218	26939	42845	20216	19164	32098	42806	35887	45515	257	41076	49133
After quality filtering	15218	21991	34522	16433	15569	26060	34256	28832	38638	208	33853	40574
Ac16s													504913	143813	27466	30	25
Matching F primer	66186	74026	100594	57305	61475	100375	135253	101917	27576	643	40	38
Matching R primer	66267	74150	100800	57331	61398	100529	138306	101998	22475	722	39	39
Paired reads	64402	72162	98005	55827	59738	97798	131845	99168	20919	561	22	34
Merged reads	62229	69962	94994	54118	57988	95089	128200	96491	20386	503	16	23
After quality filtering	56382	64643	87467	49953	53297	87668	118069	88909	19044	469	15	22
Am12s													1114112	81442	21860	44	43
Matching F primer	186553	126043	197744	184513	174431	170145	203508	142040	132166	682	286	188
Matching R primer	201521	138364	217689	200755	188915	186835	218422	154050	161207	808	318	189
Paired reads	181034	122489	192242	179030	169598	165353	197424	138125	125868	575	174	171
Merged reads	179471	121502	190479	177584	168392	163956	195997	137197	124419	512	93	161
After quality filtering	172030	117035	182853	170600	161845	157464	188355	132169	120081	495	92	158
L14735/H15149c													185400	26112	5839	18	18
Matching F primer	14696	22297	31265	16569	19860	22083	24716	16642	23197	416	84439	75763
Matching R primer	19776	22176	31197	17027	19831	22090	24644	16447	23161	725	83368	185798
Paired reads	13743	21057	29515	15581	18625	20870	23327	15648	21941	359	78913	70699
Merged reads	11587	18527	25450	13478	16347	17891	20097	13477	18671	273	62020	57360
After quality filtering	8447	15006	19844	10738	13264	14025	15507	10344	14790	219	44226	42443
