# Supplementary material for: Estimating species richness using environmental DNA
Source: Ecol Evol. 2016 May 30;6(12):4214–26. doi: 10.1002/ece3.2186 (PMC4972244; doi:10.1002/ece3.2186)
Supplement: Supplementary file 3 — Table S5. Results for all species identified with OTU species assignment. Values of P1 – P7 represent the pathway taken to arrive at species assignment using SAP and USearch (Fig. S1). [file ECE3-6-4214-s003.xlsx]

## Sheet: Table S5
Table S5: Results for all species identified with OTU species assignment. Values of P1 – P7 represent the pathway taken to arrive at species assignment using SAP and USearch (Fig. S1).
Fish Species	Ac12s	Ac16s	Am12s	L14735/H15149c
Amboplites rupestris	P4	P4	P4	P4
Ameiurus natalis	P4	P1	NA	P1
Catostomus commersonii	P4	P4	P4	NA
Cottus bairdii	P1	P1	P1	P1
Cyprinus carpio	P4	P4	P4	P4
Etheostoma caeruleum	P4	P1	P4	P4
Etheostoma nigrum	P1	P1	P1	P4
Lepomis cyanellus	P1	P1	P1	NA
Lepomis macrochirus	P4	P1	P1	P1
Micropterus dolomieu	P4	P4	P1	NA
Micropterus salmoides	P4	P1	P4	NA
Oncorhynchus mykiss	P4	P4	P4	P6
Rhinichthys obtusus	P2	P4	P2	NA
Salmo trutta	P4	P4	P4	NA
Semotilus atromaculatus	P4	P1	P4	P1
Umbra limi	P4	NA	NA	NA
Umbra pygmaea	NA	P4	P4	NA
Mock Community Species
Amphiprion ocellaris	NA	P1	P4	P4
Centropyge bispinosa	P4	NA	P4	NA
Ecsenius bicolor	NA	NA	P6	P6
Macropharyngodon negrosensis	P1	NA	P6	NA
Pseudanthias dispar	P2	P6	P6	P6
Salarias fasciatus	P1	P1	P1	P1
Non-fish Vertebrate Species
Blarina brevicauda	P3	NA	P3	NA
Chelydra serpentina	NA	NA	NA	P3
Homo sapiens	P5	NA	NA	P5
Ondatra zibethicus	P3	NA	NA	NA
Peromyscus leucopus	P3	NA	NA	NA
Procyon lotor	P3	NA	NA	NA
Sciurus niger	P3	NA	NA	NA
