# Supplementary material for: Estimating species richness using environmental DNA
Source: Ecol Evol. 2016 May 30;6(12):4214–26. doi: 10.1002/ece3.2186 (PMC4972244; doi:10.1002/ece3.2186)
Supplement: Supplementary file 4 — Table S6. Raw read counts of each species identified, for each sample and all four markers. Samples are ordered from the most downstream sample (R1) to the most upstream sample (R8). Rows idenitfied in red were dropped from further analysis. [file ECE3-6-4214-s004.xlsx]

## Sheet: Table S6
Table S6: Raw read counts of each species identified, for each sample and all four markers. Samples are ordered from the most downstream sample (R1) to the most upstream sample (R8). Rows idenitfied in red were dropped from further analysis.
Species List	R1				R2				R3				R4				R5				R6				R7				R8
	Ac12s	Ac16s	Am12s	L14735/H15149c	Ac12s	Ac16s	Am12s	L14735/H15149c	Ac12s	Ac16s	Am12s	L14735/H15149c	Ac12s	Ac16s	Am12s	L14735/H15149c	Ac12s	Ac16s	Am12s	L14735/H15149c	Ac12s	Ac16s	Am12s	L14735/H15149c	Ac12s	Ac16s	Am12s	L14735/H15149c	Ac12s	Ac16s	Am12s	L14735/H15149c
Amboplites rupestris	83	279	1547	464	161	839	339	923	306	642	1152	1749	180	1275	985	1021	176	575	1112	582	251	622	1576	1014	184	982	2206	186	119	780	129	487
Ameiurus natalis	3	55	0	16	1	211	0	41	0	192	0	11	1	48	0	4	3	2300	0	152	14	673	0	90	3	1	0	6	18	661	0	111
Catostomus commersonii	819	6246	9546	0	1541	8241	7243	0	966	9221	8292	0	745	4765	5112	0	417	5891	4411	0	496	7112	4235	0	675	12823	3072	0	854	10077	3899	0
Cottus bairdii	389	3764	77256	1936	582	6970	69307	5677	1003	7087	68552	5572	283	4352	75384	3944	660	3839	76308	5321	970	10316	68624	4109	741	10770	74914	4545	878	6590	46234	1752
Cyprinus carpio	22	265	2	5	48	446	1	0	56	268	0	0	44	78	1	1	51	891	0	0	168	1605	14	22	202	3080	7	0	284	2223	0	10
Etheostoma caeruleum	0	0	1085	0	15	13	2	3	0	0	51	0	0	0	0	0	0	0	0	0	0	0	0	0	0	0	0	0	0	0	0	0
Etheostoma nigrum	355	1915	4196	2629	457	2625	3530	3570	1062	4088	9958	8065	512	1717	7439	3754	694	3417	3808	4705	1587	5193	7924	5584	2264	5498	7547	8755	2089	12158	6661	6397
Lepomis cyanellus	72	690	18747	0	180	908	10014	0	229	951	36650	0	113	878	30878	0	170	636	41794	0	240	2683	27028	0	582	3150	44140	0	624	2863	36101	0
Lepomis macrochirus	1	0	546	0	1	10	68	0	0	40	281	0	6	21	2107	0	7	4	715	0	13	30	582	0	33	981	2197	1	16	89	1716	2
Micropterus dolomieu	121	695	2302	0	162	657	1536	0	577	1647	3792	0	309	864	2516	0	102	191	271	0	117	891	981	0	381	596	848	0	158	30	1986	0
Micropterus salmoides	21	155	3045	0	26	31	1780	0	112	70	2999	0	45	60	3166	0	40	228	2271	0	51	386	6239	0	159	762	9843	0	82	645	5203	0
Oncorhynchus mykiss	56	8947	10310	1828	40	2511	1328	1579	33	2095	2491	698	3	352	1065	112	7	2225	768	279	24	912	2040	434	8	371	930	81	9	756	374	113
Rhinichthys obtusus	87	1	2	0	139	0	0	0	354	2	0	0	116	20	0	0	249	8	0	0	188	30	0	0	796	4	14	0	335	28	0	0
Salmo trutta	3	499	1052	0	1	154	1	0	5	720	421	0	2	80	70	0	0	0	1	0	0	0	0	0	0	0	1	0	0	1	0	0
Semotilus atromaculatus	3763	7597	196	15	4473	10012	41	9	8458	20287	138	19	4587	12681	44	4	2681	6665	195	4	4951	12869	47	21	6664	29744	13	5	4767	8133	6	6
Umbra limi	0	0	0	0	0	0	0	0	0	0	0	0	0	0	0	0	0	0	0	0	0	0	0	0	5	0	0	0	0	0	0	0
Umbra pygmaea	0	7	423	0	0	0	0	0	0	0	0	0	0	0	0	0	0	0	0	0	0	1	0	0	0	29	0	0	0	0	0	0
Mock Community Species
Amphiprion ocellaris	0	0	0	0	0	0	0	0	0	0	72	0	0	0	0	0	0	0	0	0	0	0	0	0	0	0	0	1	0	1	0	0
Centropyge bispinosa	2	0	755	0	0	0	0	0	5	0	391	0	0	0	1	0	1	0	0	0	8	0	1	0	0	0	2	0	0	0	1	0
Ecsenius bicolor	0	0	106	0	0	0	0	0	0	0	132	0	0	0	0	0	0	0	0	0	0	0	0	0	0	0	0	1	0	0	0	0
Macropharyngodon negrosensis	2	0	324	0	0	0	0	0	0	0	0	0	0	0	0	0	0	0	0	0	0	0	0	0	0	0	1	0	0	0	0	0
Pseudanthias dispar	0	0	0	0	0	0	0	0	0	0	0	0	0	0	0	0	0	0	0	0	0	0	0	0	0	0	0	0	0	0	0	0
Salarias fasciatus	0	0	0	0	0	0	0	0	0	0	0	0	0	0	0	0	0	0	0	0	0	0	1	1	0	0	1	0	0	0	0	0
Non-fish Vertebrate Species
Blarina brevicauda	0	0	18	0	2	0	40	0	0	0	0	0	0	0	0	0	0	0	0	0	0	0	0	0	0	0	0	0	0	0	0	0
Chelydra serpentina	0	0	0	0	0	0	0	0	0	0	0	0	0	0	0	3	0	0	0	0	0	0	0	3	0	0	0	0	0	0	0	0
Homo sapians	2	0	0	0	1	0	0	0	2	0	0	0	2	0	0	0	2	0	0	0	3	0	0	0	3	0	0	1	1	0	0	0
Ondatra zibethicus	0	0	0	0	0	0	0	0	0	0	0	0	0	0	0	0	2	0	0	0	0	0	0	0	4	0	0	0	0	0	0	0
Peromyscus leucopus	0	0	0	0	0	0	0	0	0	0	0	0	5	0	0	0	0	0	0	0	0	0	0	0	0	0	0	0	0	0	0	0
Procyon lotor	4	0	0	0	21	0	0	0	87	0	0	0	1	0	0	0	0	0	0	0	0	0	0	0	0	0	0	0	3	0	0	0
Sciurus niger	0	0	0	0	0	0	0	0	0	0	0	0	1	0	0	0	0	0	0	0	2	0	0	0	0	0	0	0	0	0	0	0
