# Supplementary material for: Estimating species richness using environmental DNA
Source: Ecol Evol. 2016 May 30;6(12):4214–26. doi: 10.1002/ece3.2186 (PMC4972244; doi:10.1002/ece3.2186)
Supplement: Supplementary file 5 — Table S7. Number of raw reads assigned to each species in control samples. Species considered present after all bioinformatic filtering and species assignment thresholds applied in negative controls. The eDNA column shows the species detected in the actual Juday Creek samples from Table S6. The P/A columns shows presence (1) or absence (0) given our criteria of >1 read and reads in multiple markers or samples. [file ECE3-6-4214-s005.xlsx]

## Sheet: Table S7
Table S7: Number of raw reads assigned to each species in control samples. Species considered present after all bioinformatic filtering and species assignment thresholds applied in negative controls. The eDNA column shows the species detected in the actual Juday Creek samples from Table S6. The P/A columns shows presence (1) or absence (0) given our criteria of >1 read and reads in multiple marke…
			eDNA	PCR Positive Control					PCR Negative Controls					Cooler Blank 1					Cooler Blank 2
	Species	Common Name	P/A	Ac12s	Ac16s	Am12s	L14735/H15149c	P/A	Ac12s	Ac16s	Am12s	L14735/H15149c	P/A	Ac12s	Ac16s	Am12s	L14735/H15149c	P/A	Ac12s	Ac16s	Am12s	L14735/H15149c	P/A
Mock Community	Amphiprion ocellaris	Clownfish	0	0	16118	3102	922	1	0	136	5	5	1	0	0	1	0	0	0	2	2	1	1
	Centropyge bispinosa	Two-spined Angelfish	1	5712	0	33582	0	1	11	0	22	0	1	12438	0	6	0	1	1	0	19	0	0
	Ecsenius bicolor	Bicolor Blenny	1	0	0	24586	6598	1	0	0	16	47	1	0	0	4	2	1	0	0	14	48	1
	Macropharyngodon negrosensis	Yellowspotted Wrasse	1	2243	0	37604	0	1	6	0	23	0	1	0	0	8	0	0	1	0	15	0	0
	Pseudanthias dispar	Peach Fairy Basslet	0	2106	166	24	2811	1	4	4	0	18	1	1	0	0	2	0	0	0	0	13	0
	Salarias fasciatus	Jewelled Blenny	0	4369	367	948	1281	1	19	7	3	6	1	0	0	0	1	0	0	0	2	10	1
Other Fish	Amboplites rupestris	Rock Bass	1	1	0	2	0	0	0	4	4	10	1	25	0	0	17	1	49	0	0	60	1
	Ameiurus natalis	Yellow Bullhead	1	0	1	0	0	0	0	4	0	0	0	0	0	0	2	0	2	0	0	1	0
	Catostomus commersonii	White Sucker	1	2	2	10	0	1	5	17	19	0	1	108	1	3	0	1	372	0	9	0	1
	Cottus bairdii	Mottled Sculpin	1	0	2	65	2	1	1	40	153	36	1	68	0	11	90	1	153	0	26	225	1
	Cyprinus carpio	Common Carp	1	1	1	0	0	0	0	9	0	0	0	5	0	0	0	0	18	0	0	1	0
	Etheostoma caeruleum	Rainbow Darter	1	0	0	0	0	0	0	0	0	0	0	0	0	0	0	0	3	0	0	0	0
	Etheostoma nigrum	Johnny Darter	1	11	4	6	3	1	4	20	17	42	1	81	0	8	128	1	168	2	18	197	1
	Lepomis cyanellus	Green Sunfish	1	1	1	26	0	0	5	13	86	0	1	15	0	9	0	1	64	0	14	0	1
	Lepomis macrochirus	Bluegill	1	0	0	1	0	0	0	2	3	0	1	0	0	0	2	0	1	2	2	2	1
	Micropterus dolomieu	Smallmouth Bass	1	0	0	2	0	0	3	3	4	0	1	48	0	0	0	0	76	1	0	0	0
	Micropterus salmoides	Largemouth Bass	1	0	0	7	0	0	1	1	19	0	0	4	0	2	0	1	11	0	3	0	1
	Oncorhynchus mykiss	Rainbow Trout	1	0	0	3	2	1	0	6	3	9	1	2	0	0	20	1	18	3	0	59	1
	Rhinichthys obtusus	Western Blacknose Dace	1	2	0	0	0	0	4	0	0	0	0	23	0	0	0	0	38	0	0	0	0
	Salmo trutta	Brown Trout	1	0	0	0	0	0	0	0	0	0	0	2	0	0	0	0	0	0	0	0	0
	Semotilus atromaculatus	Creek Chub	1	9	2	0	0	1	21	46	0	0	1	487	1	0	0	0	954	2	4	2	1
	Umbra limi	Central mudminnow	0	0	0	0	0	0	0	0	0	0	0	0	0	0	0	0	0	0	0	0	0
	Umbra pygmaea	Eastern mudminnow	1	0	0	0	0	0	0	0	0	0	0	0	0	0	0	0	0	0	1	0	0
Human DNA	Homo sapiens	Human	1	1	0	0	72	0	0	0	0	12	0	19073	0	0	43914	1	35582	0	0	41696	1
Total Species Present			20					11					15					10					13
Species Present in Juday Creek								5					9					7					9
